# Supplementary material for: Ableism, Human Rights, and the COVID-19 Pandemic: Healthcare-Related Barriers Experienced by Deaf People in Aotearoa New Zealand
Source: Int J Environ Res Public Health. 2022 Dec 18;19(24):17007. doi: 10.3390/ijerph192417007 (PMC9778721; doi:10.3390/ijerph192417007)
Supplement: Supplementary file 1 [file ijerph-19-17007-s001.zip]

Archive with 1 entries (1 files):
- ijerph-2087914-supplementary.pdf
